# Supplementary material for: Perturbation Analysis of Heterochromatin-Mediated Gene Silencing and Somatic Inheritance
Source: PLoS Genet. 2010 Sep 9;6(9):e1001095. doi: 10.1371/journal.pgen.1001095 (PMC2936522; doi:10.1371/journal.pgen.1001095)
Supplement: Table S1 — Genomic positions of modifier insertions. (0.02 MB XLS) [file pgen.1001095.s002.xls]

## Sheet: STable1
Supplementary Table 1. Genomic positions of modifier insertions.
				Downstream	Distance
Line	Position			gene	to TSS
LAS146	3R:	7599769		l(3)neo38	+5057
LAS55	3L:	638208		bantam	-4051
LAE154	2L:	11058184		Samuel	+8813
LA11A	2R:	6456761		psq	+11352
LA77A	4R:	578810		pur-a	+202
LA2.4	3L:	19903418		CG7757	+15
LA1.4	2L:	21237271		HR39	+34
LA2.5	3L:	639482		bantam	-2777
LA3.2	3R:	4495418		CG8036	+1692
LA2.1	2	432		Doc element	n.d.
LA3.4	3R:	20475742		CG5794	-69
LA4.3	2L:	222369		kis	+28426
LA3.1	3L:	22817929		Jim	+8559
LA4.4	3L:	5494170		CG10630	-2112
LA5.3	3L:	5745294		Ubp64E	-792
LA1.6	2R:	19118336		CG3162	-19274
LA4.5	3R:	20949161		vig-2	+66
LAJJ2A	2L:	11808176		Crol	+1257
LA4.1	2R:	19439111		pita	+3130
EP14C	3L:	708515		CG13895	-314
EPDJ1	3R:	6158893		sle	-328
EP13	2R:	12743679		Dek	-47
EP27	2L:	9176332		tai	+9530
