# Supplementary material for: Perturbation Analysis of Heterochromatin-Mediated Gene Silencing and Somatic Inheritance
Source: PLoS Genet. 2010 Sep 9;6(9):e1001095. doi: 10.1371/journal.pgen.1001095 (PMC2936522; doi:10.1371/journal.pgen.1001095)
Supplement: Table S2 — Candidate genes with no effect on silencing. (0.02 MB XLS) [file pgen.1001095.s003.xls]

## Sheet: STable2
Supplementary Table 2. Candidate genes with no effect on silencing
			bwD silencing
line	CG ID	gene	GMRGAL4	description
EP372	CG6249	Csl4	2	mRNA processing
EY14679	CG11265	trf4-1	2	poly-A polymerase
EY03709	CG33520	Rpb4	2	RNA polymerase II
EY04651	CG5358	Art4	2	histone methyltransferase
EY21521	CG6671	Ago1	2	miRNA binding
EY23485	CG11849	dan	2	transcription factor
EY07730	CG30122	SAF-A	2	scaffold attachment protein
EY13836	CG6995	SAF-B	2	scaffold attachment protein
EY01356	CG32135	NTF2	2	mRNA export factor
EY09816	CG3800	Byr3	2	zinc-finger factor
EP03553	CG5499	H2Av	2	histone variant
EY12516	CG9450	Tudor	2	RNA nuclease
EY01325	CG1800	pasha	2	dsRNA binding
EY08596	CG5330	Nap1	2	histone chaperone
f00946	CG9696	Domino	2	chromatin remodeler
f05123	CG3753	SMARCAL1	2	chromatin remodeler
EY0856	CG5942	brm	2	chromatin remodeler
EY11688	CG16788	RnpS1	2	mRNA binding factor
EY03241	CG11184	Upf3	2	NMD factor
EY03976a	CG11513	armi	2	DNA helicase
EY04071	CG1584	ORC6	2	origin recognition complex
EY04479	CG7439	Ago2	2	siRNA binding
EY07120	CG1716	Set2	2	histone methyltransferase
BL7223	CG3978	pnr	2a	zinc-finger factor
BL6470	CG1765	EcR	2	Hormone receptor
a – rough eyes
